# Supplementary material for: Rapid identification of candidate genes for resistance to tomato late blight disease using next-generation sequencing technologies
Source: PLoS One. 2017 Dec 18;12(12):e0189951. doi: 10.1371/journal.pone.0189951 (PMC5734779; doi:10.1371/journal.pone.0189951)
Supplement: S1 Table — (XLSX) [file pone.0189951.s002.xlsx]

## Sheet: Sheet1
Table S1 Sequences of oligonucleotides used in ddRAD-Seq
Names	Sequence (5' – 3')
Restriction enzyme
PstI	TCTTTCCCTACACGACGCTCTTCCGATCTGCA
	GATCGGAAGAGCGTCGTGTAGGGAAAGAGTGT
MspI	CTGGAGTTCAGACGTGTGCTCTTCCGATCT
	CGAGATCGGAAGAGCACACGTCTGAACTCCAGTCAC
Indexed primers for PCRa
Forward primer	AATGATACGGCGACCACCGAGATCTACACXXXXXXXXACACTCTTTCCCTACACGACGCTCTTCC
Reverse primer	CAAGCAGAAGACGGCATACGAGATXXXXXXXXGTGACTGGAGTTCAGACGTGTGCTCTTC
aIndex bases are indicated by X, which sequences are listed in Supplementary Table S2.
