# Supplementary material for: Rapid identification of candidate genes for resistance to tomato late blight disease using next-generation sequencing technologies
Source: PLoS One. 2017 Dec 18;12(12):e0189951. doi: 10.1371/journal.pone.0189951 (PMC5734779; doi:10.1371/journal.pone.0189951)
Supplement: S2 Table — (XLSX) [file pone.0189951.s003.xlsx]

## Sheet: Sheet1
Table S2 Information of TES and TGS-SSR markers used in the current study
No.	Marker name*	Chromosome	Position (cM)	SL2.40 Position (bp)	SL3.0 Position (bp)**	Sequence***
1	TGS0812	ch06	63.222	40753844	44505372	Fw: GCAGTTGACACCACCAATCCA
						Rv: TCGCTCGACGATAAATCTCC
2	TES0816	ch06	67.526	41070245	44821786	Fw: GTGACACCAACAGAGGCTGAG
						Rv: CCAAACATGAGCAAAACTGTC
3	TES0422	ch06	71.822	41224333	44975890	Fw: GCTTTTTCCCCTTTCACCACA
						Rv: CCGAAAGATGAAAAGCCAAG
4	TES0014	ch06	73.334	41546264	45297826	Fw: GCCCTCCTCATTCTCCAATCA
						Rv: TTTTCCGTCGCTGTATTTCC
5	TES1344	ch06	73.906	41686991	45438555	Fw: GCGGAGTGTTTGATTAGGGA
						Rv: ACCTCAATCGACGAAGTTGG
6	TGS1113	ch06	76.777	41760774	45512338	Fw: GTTCGATTCTTCAAACACACCTTT
						Rv: TTGAAGCTGCACTCAATCCA
7	TGS1056	ch06	75.843	41841711	45593277	Fw: GAAGCTTTCCAGGACGGAAGT
						Rv: TATAGTCACAAGCACGCGCA
8	TGS3488	ch06	75.849	42006453	45758021	Fw: GTGGGTTTTGAAAGGTAAACCA
						Rv: TATTTTGGGCTCAGTCCTCG
9	TES1899	ch06	70.977	42126304	45877874	Fw: GTTCAAGGGAACCAACTCCAG
						Rv: TCAATTCAAAAAGTCAACCATGA
10	TES0660	ch06	74.867	42232337	45983912	Fw: CTGCAACAGCAGCACTTTGT
						Rv: GCTGTTGCTGAGGAGAAAGG
11	TES0771	ch06	74.948	42284976	46036552	Fw: GCATCGTCATCGTCAAACCAG
						Rv: AGGCTTCGGTCACAGCTAAA
12	TGS1973	ch06	80.069	42355482	46107062	Fw: GTTCTGCTCTGATACCATGTTGAA
						Rv: TGCAATATACAATACACAGTTTTCTCA
13	TGS0864	ch06	82.62	42638687	46390276	Fw: TTTTTCATATTTTATAGGCATTGTGTT
						Rv: GAGAGAAAAAGGATGAAAGCTCC
14	TES0495	ch06	86.565	43410329	47161960	Fw: GCGTGGAAAGATGACTCCTCA
						Rv: TGTTGAATTTTGAACCTGAAACC
15	TES0945	ch06	87.822	43591271	47342901	Fw: GGTACTGGACTAGAGGGGGC
						Rv: AGGGAAGTGATGACGACCATT
16	TGS2911	ch06	93.922	43957219	47708872	Fw: GTTTTATCCCGGGTAACAAATG
						Rv: AGCACTAGCATGTCCAGTTGAA
17	TES1386	ch06	94.558	44049274	47800930	Fw: GTACTTACAAAAGGCCCGTGG
						Rv: TCCACCTTAAAGTGTGAGGTCTT
18	TES1406	ch06	99.772	44644313	48399088	Fw: GAATTCAAGATCCGGCAGATG
						Rv: AATAGATGAGGGGGCAAGGT
19	TGS2097	ch06	100.816	44653742	48408517	Fw: TTGTGAGAGCAATGTGCTAATCT
						Rv: GAGTGTATCTATGGGTCAACTTTTT
20	TGS0588	ch06	102.588	44719677	48474452	Fw: GCAACAATGCAAGCGAAGAAA
						Rv: CCGAAGTGTATTAGAATCTGCG
21	TES1563	ch06	103.463	45037287	48792066	Fw: GAAAAACAGGGGGAAAAAGGA
						Rv: TGCACCACATCAACCTCTTC
22	TGS1802	ch06	107.521	45728034	49482846	Fw: GTTGAATCATGCATGCCACTT
						Rv: CATAAAGGAATCTGCTGGGC
23	TES0213	ch06	107.468	45961122	49713763	Fw: GCCAACAGGGAGATTGGAAGA
						Rv: TCGTTTGCTGAAGCGTATTG
TES = Expressed sequence tag (EST)-derived simple sequence repeat (SSR) markers
TGS= Genome-derived SSR markers
* These markers were selected from Kazusa Marker Database (http://marker.kazusa.or.jp)
** The current version of tomato reference genome assembly according to the sol genomic network https://solgenomics.net/
*** These markers were synthesized by Sigma-Aldrich Company
