# Supplementary material for: Rapid identification of candidate genes for resistance to tomato late blight disease using next-generation sequencing technologies
Source: PLoS One. 2017 Dec 18;12(12):e0189951. doi: 10.1371/journal.pone.0189951 (PMC5734779; doi:10.1371/journal.pone.0189951)
Supplement: S3 Table — (XLSX) [file pone.0189951.s004.xlsx]

## Sheet: Sheet1
Table S3 Number of paired-reads and alignment rate of ddRAD-Seq data for F2 population mapped onto the tomato reference genome SL3.0
Sample name	Index in forward primers		Index in reverse primers		Number of obtained paired-reads	Number of high-quality paired-reads	Alignment rate %
	Index name	Sequence	Index name	Sequence
Castlerock	N708	CAGAGAGG	A505	CTAATCGA	1025370	1010157	0.9338
LA 1777	N708	CAGAGAGG	A504	TAAGACAC	371936	367193	0.8899
Total					1397306	1377350
772	N701	TAAGGCGA	A507	TAAGTTCC	631756	625609	0.8937
773	N701	TAAGGCGA	A508	TAGACCTA	724224	713595	0.8758
778	R708	CACGCGAG	N506	ACTGCATA	484460	478617	0.8745
780	N709	GCTACGCT	N501	TAGATCGC	330028	326093	0.8745
781	N709	GCTACGCT	N502	CTCTCTAT	499808	492661	0.9138
784	N709	GCTACGCT	N503	TATCCTCT	819108	808504	0.9207
788	R708	CACGCGAG	N502	CTCTCTAT	400274	395134	0.8957
791	N709	GCTACGCT	N504	AGAGTAGA	1404308	1387766	0.8973
792	N709	GCTACGCT	N505	GTAAGGAG	717542	709245	0.8913
795	N709	GCTACGCT	N506	ACTGCATA	866880	856825	0.8994
801	N709	GCTACGCT	N508	CTAAGCCT	654508	647400	0.91
806	N702	CGTACTAG	A507	TAAGTTCC	7000	6950	0.8837
810	N702	CGTACTAG	A508	TAGACCTA	5618	5565	0.8868
824	N702	CGTACTAG	D502	ATAGAGGC	1131060	1116755	0.9064
825	N710	CGAGGCTG	N501	TAGATCGC	275666	270367	0.8957
837	N710	CGAGGCTG	N504	AGAGTAGA	640718	631770	0.9129
838	R708	CACGCGAG	N507	AAGGAGTA	422624	417757	0.9054
839	N710	CGAGGCTG	N505	GTAAGGAG	166230	162987	0.8582
843	N710	CGAGGCTG	N506	ACTGCATA	1348668	1335548	0.9073
848	N710	CGAGGCTG	N508	CTAAGCCT	138218	135692	0.9022
854	N703	AGGCAGAA	A508	TAGACCTA	680188	671997	0.9076
855	N703	AGGCAGAA	D501	TATAGCCT	294874	289799	0.8994
856	N703	AGGCAGAA	D502	ATAGAGGC	509924	502015	0.9032
859	N711	AAGAGGCA	N501	TAGATCGC	708644	697724	0.9012
862	N711	AAGAGGCA	N502	CTCTCTAT	1035006	1021505	0.8953
863	N711	AAGAGGCA	N503	TATCCTCT	987420	972522	0.9071
865	N711	AAGAGGCA	N505	GTAAGGAG	846222	834871	0.9124
866	N711	AAGAGGCA	N506	ACTGCATA	927878	915358	0.9073
867	N711	AAGAGGCA	N507	AAGGAGTA	1177704	1160668	0.8996
868	N711	AAGAGGCA	N508	CTAAGCCT	431014	425492	0.9048
872	N704	TCCTGAGC	A508	TAGACCTA	795006	784891	0.8909
878	N704	TCCTGAGC	D501	TATAGCCT	426120	418297	0.8968
882	N712	GTAGAGGA	N501	TAGATCGC	705116	694149	0.8977
884	N712	GTAGAGGA	N502	CTCTCTAT	475740	468826	0.9136
888	N712	GTAGAGGA	N503	TATCCTCT	236238	231375	0.9028
891	N712	GTAGAGGA	N504	AGAGTAGA	369532	364089	0.9085
898	N712	GTAGAGGA	N506	ACTGCATA	359586	355033	0.9118
901	N712	GTAGAGGA	N507	AAGGAGTA	275592	270794	0.8732
902	N712	GTAGAGGA	N508	CTAAGCCT	177542	175113	0.9122
910	N705	GGACTCCT	A508	TAGACCTA	1294538	1275777	0.9066
912	N705	GGACTCCT	D501	TATAGCCT	357608	351370	0.9111
915	N705	GGACTCCT	D502	ATAGAGGC	1172824	1157871	0.9033
926	R706	CGCGATAT	N502	CTCTCTAT	473600	466649	0.88
927	R706	CGCGATAT	N503	TATCCTCT	1059164	1044433	0.8995
928	R706	CGCGATAT	N504	AGAGTAGA	1016362	1004512	0.9056
938	R706	CGCGATAT	N505	GTAAGGAG	470574	460854	0.8943
943	R706	CGCGATAT	N506	ACTGCATA	731228	720823	0.9151
945	R706	CGCGATAT	N507	AAGGAGTA	984272	967642	0.8976
949	R706	CGCGATAT	N508	CTAAGCCT	777014	765957	0.9123
951	N706	TAGGCATG	A508	TAGACCTA	1306238	1291107	0.8942
952	N706	TAGGCATG	D501	TATAGCCT	983398	970950	0.8964
956	N706	TAGGCATG	D502	ATAGAGGC	489888	483255	0.8829
958	R708	CACGCGAG	N501	TAGATCGC	275310	270417	0.8696
962	R708	CACGCGAG	N503	TATCCTCT	380490	373780	0.8812
964	R708	CACGCGAG	N504	AGAGTAGA	454790	449459	0.9069
966	R708	CACGCGAG	N505	GTAAGGAG	538680	531803	0.9036
975	R708	CACGCGAG	N508	CTAAGCCT	278036	274145	0.9013
982	N707	CTCTCTAC	A508	TAGACCTA	1332432	1316229	0.8985
985	N707	CTCTCTAC	D502	ATAGAGGC	529954	522304	0.9021
986	R711	ACGTATCA	N501	TAGATCGC	770270	760343	0.9019
988	R711	ACGTATCA	N502	CTCTCTAT	443042	437071	0.8943
999	R711	ACGTATCA	N504	AGAGTAGA	664470	656303	0.9044
1004	R711	ACGTATCA	N505	GTAAGGAG	845424	832051	0.8807
1014	R711	ACGTATCA	N507	AAGGAGTA	932556	918170	0.9024
1017	R711	ACGTATCA	N508	CTAAGCCT	616024	606963	0.8967
1031	N708	CAGAGAGG	D501	TATAGCCT	891794	876523	0.9024
1039	N708	CAGAGAGG	D502	ATAGAGGC	826282	815526	0.8955
1040	R713	CTACTATG	N501	TAGATCGC	650868	641728	0.8925
1045	R713	CTACTATG	N502	CTCTCTAT	630320	621831	0.8896
1059	R713	CTACTATG	N505	GTAAGGAG	590460	580639	0.8956
1063	R713	CTACTATG	N506	ACTGCATA	492442	486077	0.8876
1064	R713	CTACTATG	N507	AAGGAGTA	193768	190752	0.9154
1075	R713	CTACTATG	N508	CTAAGCCT	578382	570125	0.8972
1076	N709	GCTACGCT	R502	ACGCTCGA	1020982	1011992	0.9115
1078	N709	GCTACGCT	R503	AGACGCAC	979006	966843	0.9095
1080	N709	GCTACGCT	R504	AGCACTGT	1076048	1062041	0.9114
1089	N709	GCTACGCT	R505	ATCAGACA	895216	877935	0.9
1091	R736	TCACGTCG	R526	ACATACGC	1014116	997461	0.9044
1098	N709	GCTACGCT	R525	TCGTCGCT	701876	690038	0.9085
1104	N709	GCTACGCT	R535	CAGTAGAC	733970	722304	0.9095
1110	N709	GCTACGCT	A502	TGCTAAGT	799558	791714	0.9103
1116	N710	CGAGGCTG	R502	ACGCTCGA	367948	360823	0.9173
1122	N710	CGAGGCTG	R504	AGCACTGT	912042	899196	0.9073
1125	N710	CGAGGCTG	R505	ATCAGACA	1007248	995907	0.9142
1126	R737	TGTGTGTA	R526	ACATACGC	713524	702147	0.9111
1127	N710	CGAGGCTG	R517	CGTCTAGT	592336	585129	0.8884
1136	N710	CGAGGCTG	R525	TCGTCGCT	592144	584243	0.9105
1145	N710	CGAGGCTG	R526	ACATACGC	187694	184941	0.9089
1151	N710	CGAGGCTG	R535	CAGTAGAC	184894	182419	0.9195
1154	N711	AAGAGGCA	N504	AGAGTAGA	526730	519743	0.906
1155	N710	CGAGGCTG	A501	TGAACCTT	344320	339195	0.8962
1159	N710	CGAGGCTG	A502	TGCTAAGT	651176	643782	0.9044
1160	N711	AAGAGGCA	R502	ACGCTCGA	642160	631140	0.9145
1175	N711	AAGAGGCA	R504	AGCACTGT	705056	692163	0.905
1177	N711	AAGAGGCA	R505	ATCAGACA	1318434	1298804	0.9047
1190	A701	ATCACGAC	R526	ACATACGC	1164616	1146596	0.9116
1194	N711	AAGAGGCA	R517	CGTCTAGT	500706	491065	0.8839
1195	N711	AAGAGGCA	R524	TAGAGACG	340342	334756	0.9157
1198	N711	AAGAGGCA	R525	TCGTCGCT	559422	550318	0.919
1206	N711	AAGAGGCA	R535	CAGTAGAC	734376	723557	0.9149
1212	N711	AAGAGGCA	A502	TGCTAAGT	327092	322770	0.9174
1217	N712	GTAGAGGA	R502	ACGCTCGA	502046	491510	0.9158
1226	N712	GTAGAGGA	R503	AGACGCAC	503332	496178	0.9206
1231	N712	GTAGAGGA	R504	AGCACTGT	319096	313575	0.9058
1241	A702	ACAGTGGT	R526	ACATACGC	253142	248051	0.8962
1243	N712	GTAGAGGA	R517	CGTCTAGT	358144	352757	0.9169
1246	N712	GTAGAGGA	R525	TCGTCGCT	749630	733067	0.8862
1250	N712	GTAGAGGA	R526	ACATACGC	491102	483495	0.9045
1252	N712	GTAGAGGA	R535	CAGTAGAC	729142	719903	0.901
1260	N712	GTAGAGGA	A502	TGCTAAGT	220252	216771	0.9087
1261	R706	CGCGATAT	R502	ACGCTCGA	340774	334646	0.9068
1262	R706	CGCGATAT	R503	AGACGCAC	597498	587836	0.9062
1268	R706	CGCGATAT	R504	AGCACTGT	322506	315261	0.9051
1270	R706	CGCGATAT	R505	ATCAGACA	778848	767171	0.9146
1273	A703	CAGATCCA	R526	ACATACGC	496332	487418	0.9202
1274	R706	CGCGATAT	R517	CGTCTAGT	683972	674845	0.8981
1279	R706	CGCGATAT	R524	TAGAGACG	763662	750592	0.8846
1289	R706	CGCGATAT	R526	ACATACGC	1207614	1189144	0.8987
1294	R706	CGCGATAT	R535	CAGTAGAC	434378	424507	0.8931
1312	R706	CGCGATAT	A501	TGAACCTT	482040	474278	0.9052
1313	R706	CGCGATAT	A502	TGCTAAGT	373460	368509	0.9161
1317	R708	CACGCGAG	R502	ACGCTCGA	217038	212498	0.845
1318	R708	CACGCGAG	R503	AGACGCAC	612308	601439	0.9068
1325	R708	CACGCGAG	R504	AGCACTGT	204890	201017	0.9135
1332	R708	CACGCGAG	R505	ATCAGACA	314254	307998	0.9022
1333	A704	ACAAACGG	R526	ACATACGC	641472	630486	0.9182
1338	R708	CACGCGAG	R517	CGTCTAGT	741924	732018	0.9066
1340	R708	CACGCGAG	R524	TAGAGACG	718972	704919	0.8912
1352	R708	CACGCGAG	R525	TCGTCGCT	566356	558533	0.9089
1355	R708	CACGCGAG	R526	ACATACGC	445658	436737	0.9145
1362	R708	CACGCGAG	A501	TGAACCTT	235576	231400	0.9124
1363	R708	CACGCGAG	A502	TGCTAAGT	529486	518332	0.9059
1371	R711	ACGTATCA	R503	AGACGCAC	531532	523788	0.9081
1375	R711	ACGTATCA	R504	AGCACTGT	428236	420695	0.9172
1379	R711	ACGTATCA	R505	ATCAGACA	1137280	1121512	0.919
1395	A705	ACCCAGCA	R526	ACATACGC	337738	330799	0.8864
1404	R711	ACGTATCA	R524	TAGAGACG	830660	817558	0.9217
1409	R711	ACGTATCA	R525	TCGTCGCT	1057720	1041254	0.9171
1421	R711	ACGTATCA	R535	CAGTAGAC	970270	953588	0.9207
1422	R711	ACGTATCA	A501	TGAACCTT	561356	552160	0.9231
1427	R711	ACGTATCA	A502	TGCTAAGT	738720	725838	0.9185
1428	R713	CTACTATG	R502	ACGCTCGA	434744	423504	0.8952
1429	R713	CTACTATG	R503	AGACGCAC	716252	704801	0.9237
1430	R713	CTACTATG	R504	AGCACTGT	490726	481377	0.9109
1435	N711	AAGAGGCA	R503	AGACGCAC	571758	560730	0.9143
1443	A706	AACCCCTC	R526	ACATACGC	530958	520834	0.9026
1444	R713	CTACTATG	R517	CGTCTAGT	580692	568021	0.9019
1452	R713	CTACTATG	R524	TAGAGACG	307186	301358	0.8996
1464	R713	CTACTATG	R525	TCGTCGCT	534696	525528	0.5204
1465	R713	CTACTATG	R526	ACATACGC	603654	594372	0.915
Total					93912660	92514427
Average					626084	616763	0.900331
