# Supplementary material for: Rapid identification of candidate genes for resistance to tomato late blight disease using next-generation sequencing technologies
Source: PLoS One. 2017 Dec 18;12(12):e0189951. doi: 10.1371/journal.pone.0189951 (PMC5734779; doi:10.1371/journal.pone.0189951)
Supplement: S6 Table — (XLSX) [file pone.0189951.s007.xlsx]

## Sheet: Sheet1
Supplementary Table S6. Putative impact of SNPs on gene functions in the tomato genome of WGRS and candidate regions data
Putative impact of SNPa	SNP annotation	WGRS		Candidate regionb
		SNPs number	Percent (%)	SNPs number	Percent (%)
High impact	splice_acceptor_variant	440	0.008	4	0.021
	splice_donor_variant	411	0.007	3	0.016
	splice_region_variant	11235	0.203	144	0.745
	start_lost	181	0.003	1	0.005
	stop_gained	1071	0.019	7	0.036
	stop_lost	335	0.006	2	0.01
	frameshift_variant	1082	0.02	7	0.036
	Subtotal of high impact SNPs	14755	0.27	168	0.87
Moderate impact	disruptive_inframe_deletion	118	0.002	1	0.005
	disruptive_inframe insertion	178	0.003	5	0.026
	inframe_deletion	207	0.004
	inframe_insertion	280	0.005	3	0.016
	missense_variant	57390	1.038	516	2.67
	Subtotal of moderate impact SNPs	58173	1.05	525	2.72
Modifier impact	3_prime_UTR_variant	43381	0.785	566	2.929
	5_prime_UTR_variant	21501	0.389	191	0.988
	downstream_gene_variant	678157	12.27	5472	28.314
	intergenic_region	3472169	62.824	2321	12.01
	intron_variant	559681	10.127	4613	23.869
	non coding transcript variant	8	0
	upstream_gene_variant	624597	11.301	4882	25.261
	Subtotal of modifier impact SNPs	5399494	97.7	18045	93.37
Low impact	5_prime_UTR_premature_start_codon_gain_variant	3001	0.054	27	0.14
	initiator_codon_variant	35	0.001
	stop_retained_variant	121	0.002
	synonymous_variant	51197	0.926	561	2.903
	Subtotal of low impact SNPs	54354	0.98	588	3.04
Total		5526776	100	19326	100
aVariants putative impacts were provided based on SnpEff annotation
bIndicate to the genomic regions on chromosome 6 of tomato genome which associated with disease resistance
